# Supplementary material for: Exploring Relevant Features for EEG-Based Investigation of Sound Perception in Naturalistic Soundscapes
Source: eNeuro. 2025 Jan 16;12(1):ENEURO.0287-24.2024. doi: 10.1523/ENEURO.0287-24.2024 (PMC11747973; doi:10.1523/ENEURO.0287-24.2024)
Supplement: Extended Data 1 — Download Extended Data 1, ZIP file. [file eneuro-12-ENEURO.0287-24.2024-s006.zip]

Archive with 49 entries (39 files):
- RelevantFeaturesSoundPerception-main/Functions/
- RelevantFeaturesSoundPerception-main/Functions/cmp_loc_avg.m
- RelevantFeaturesSoundPerception-main/Functions/complex_novelty.m
- RelevantFeaturesSoundPerception-main/Functions/energy_novelty.m
- RelevantFeaturesSoundPerception-main/Functions/extract_stimulus2.m
- RelevantFeaturesSoundPerception-main/Functions/gen_aep.m
- RelevantFeaturesSoundPerception-main/Functions/isbinary.m
- RelevantFeaturesSoundPerception-main/Functions/ispropertystruct.m
- RelevantFeaturesSoundPerception-main/Functions/OT_epochize.m
- RelevantFeaturesSoundPerception-main/Functions/OT_preprocessing.m
- RelevantFeaturesSoundPerception-main/Functions/phase_novelty.m
- RelevantFeaturesSoundPerception-main/Functions/pick_peak.m
- RelevantFeaturesSoundPerception-main/Functions/princip_argument.m
- RelevantFeaturesSoundPerception-main/Functions/propertylist2struct.m
- RelevantFeaturesSoundPerception-main/Functions/README.md
- RelevantFeaturesSoundPerception-main/Functions/resample_novelty.m
- RelevantFeaturesSoundPerception-main/Functions/save_fig.m
- RelevantFeaturesSoundPerception-main/Functions/set_defaults.m
- RelevantFeaturesSoundPerception-main/Functions/simp_peak.m
- RelevantFeaturesSoundPerception-main/Functions/smooth_peak.m
- RelevantFeaturesSoundPerception-main/Functions/spectral_novelty.m
- RelevantFeaturesSoundPerception-main/README.md
- RelevantFeaturesSoundPerception-main/Scripts/
- RelevantFeaturesSoundPerception-main/Scripts/analysis/
- RelevantFeaturesSoundPerception-main/Scripts/analysis/cross prediction/
- RelevantFeaturesSoundPerception-main/Scripts/analysis/cross prediction/OT_analysis_crosspredic_acoust_expmrk.m
- RelevantFeaturesSoundPerception-main/Scripts/analysis/cross prediction/OT_analysis_crosspredic_expmrk.m
- RelevantFeaturesSoundPerception-main/Scripts/analysis/DNS/
- RelevantFeaturesSoundPerception-main/Scripts/analysis/DNS/OT_analysis_DNS_ERP.m
- RelevantFeaturesSoundPerception-main/Scripts/analysis/DNS/OT_analysis_DNS_TRF.m
- RelevantFeaturesSoundPerception-main/Scripts/analysis/miscellaneous/
- RelevantFeaturesSoundPerception-main/Scripts/analysis/miscellaneous/OT_analysis_envelope_cmp.m
- RelevantFeaturesSoundPerception-main/Scripts/analysis/miscellaneous/OT_setup.m
- RelevantFeaturesSoundPerception-main/Scripts/analysis/nestedDesign/
- RelevantFeaturesSoundPerception-main/Scripts/analysis/nestedDesign/OT_analysis_nestedmod.m
- RelevantFeaturesSoundPerception-main/Scripts/analysis/nestedDesign/OT_analysis_Rosenkranz_Cmp.m
- RelevantFeaturesSoundPerception-main/Scripts/analysis/PropExp/
- RelevantFeaturesSoundPerception-main/Scripts/analysis/PropExp/OT_analysis_PropExp.m
- RelevantFeaturesSoundPerception-main/Scripts/analysis/PropExp/OT_supanalysis_PropExp_simulation.m
- RelevantFeaturesSoundPerception-main/Scripts/analysis/PropExp/OT_supanalysis_SNR_estimation.m
- RelevantFeaturesSoundPerception-main/Scripts/analysis/variance partitioning/
- RelevantFeaturesSoundPerception-main/Scripts/analysis/variance partitioning/OT_analysis_variancepart.m
- RelevantFeaturesSoundPerception-main/Scripts/analysis/variance partitioning/OT_analysis_variancepart_3D.m
- RelevantFeaturesSoundPerception-main/Scripts/main.m
- RelevantFeaturesSoundPerception-main/Scripts/preprocessing/
- RelevantFeaturesSoundPerception-main/Scripts/preprocessing/OT_preprocessing0_ICA.m
- RelevantFeaturesSoundPerception-main/Scripts/preprocessing/OT_preprocessing00_xdf_to_set.m
- RelevantFeaturesSoundPerception-main/Scripts/preprocessing/OT_preprocessing1_savStim.m
- RelevantFeaturesSoundPerception-main/Scripts/preprocessing/OT_preprocessing2_onsetwav.m
