# Supplementary material for: Exploring Relevant Features for EEG-Based Investigation of Sound Perception in Naturalistic Soundscapes
Source: eNeuro. 2025 Jan 16;12(1):ENEURO.0287-24.2024. doi: 10.1523/ENEURO.0287-24.2024 (PMC11747973; doi:10.1523/ENEURO.0287-24.2024)
Supplement: Extended Data 1 — Download Extended Data 1, ZIP file. [file eneuro-12-ENEURO.0287-24.2024-s006.zip › RelevantFeaturesSoundPerception-main/Functions/cmp_loc_avg.m]

function local_average = cmp_loc_avg(x,M)
%% compute local average 
%
%Input:
%x = signal of interest
%M = determines the size of the window (2M+1)
%
%Ouput:
%local average of window at that point

L = length(x);
local_average = zeros(1,L);
for m = 1:length(x)
    a = max(m - M,1);
    b = min(m + M + 1,L);
    local_average(1,m) = (1/(2*M+1))* sum(x(1,a:b));
end
