# Supplementary material for: Exploring Relevant Features for EEG-Based Investigation of Sound Perception in Naturalistic Soundscapes
Source: eNeuro. 2025 Jan 16;12(1):ENEURO.0287-24.2024. doi: 10.1523/ENEURO.0287-24.2024 (PMC11747973; doi:10.1523/ENEURO.0287-24.2024)
Supplement: Extended Data 1 — Download Extended Data 1, ZIP file. [file eneuro-12-ENEURO.0287-24.2024-s006.zip › RelevantFeaturesSoundPerception-main/Functions/ispropertystruct.m]

function t = ispropertystruct(opts)
% ISPROPERTYSTRUCT - Check whether a structure contains optional parameters
%
%   T = ISPROPERTYSTRUCT(OPTS)
%   returns 1 if OPTS is a structure generated by PROPERTYLIST2STRUCT.
%   
%   
%   See also PROPERTYLIST2STRUCT
%

% Copyright Fraunhofer FIRST.IDA (2004)
% $Id: ispropertystruct.m,v 1.1 2004/08/16 11:52:17 neuro_toolbox Exp $

error(nargchk(1, 1, nargin));
% Currently, we do not check the version number. Existence of the field
% is enough to identify the opts structure as a property list
t = isfield(opts, 'isPropertyStruct');
