# Supplementary material for: Exploring Relevant Features for EEG-Based Investigation of Sound Perception in Naturalistic Soundscapes
Source: eNeuro. 2025 Jan 16;12(1):ENEURO.0287-24.2024. doi: 10.1523/ENEURO.0287-24.2024 (PMC11747973; doi:10.1523/ENEURO.0287-24.2024)
Supplement: Extended Data 1 — Download Extended Data 1, ZIP file. [file eneuro-12-ENEURO.0287-24.2024-s006.zip › RelevantFeaturesSoundPerception-main/Functions/README.md]

# Audionovelty
This repository contains 4 dististinct functions to compute the novelty function of audio data. 
1. Complex_novelty
2. Energy_novelty
3. Phase_novelty
4. Spectral_novelty


## Acknowledgement
All functions are based on the work of Prof. Dr. Meinard Mülleron  https://www.audiolabs-erlangen.de/resources/MIR/FMP/C6/C6S1_OnsetDetection.html #
