# Supplementary material for: Exploring Relevant Features for EEG-Based Investigation of Sound Perception in Naturalistic Soundscapes
Source: eNeuro. 2025 Jan 16;12(1):ENEURO.0287-24.2024. doi: 10.1523/ENEURO.0287-24.2024 (PMC11747973; doi:10.1523/ENEURO.0287-24.2024)
Supplement: Extended Data 1 — Download Extended Data 1, ZIP file. [file eneuro-12-ENEURO.0287-24.2024-s006.zip › RelevantFeaturesSoundPerception-main/Functions/simp_peak.m]

function peak = simp_peak(x,thresh)
%%a function that returns the peaks of a novelty function 
%x = 1 dimensional data
%thresh = threshold for which to determine the peaks

if isempty(thresh)
    thresh = 0.2;
end
peaks = [];
for i =2:length(x)-1
    
    if x(i-1) < x(i) && x(i) > x(i+1)
        
        if x(i) > thresh
            
            peaks = [peaks, i];
            
        end        
    end
end
if size(x,1) > size(x,2)
    peak = zeros(length(x),1);
else
    peak = zeros(1,length(x));
end
peak(peaks) = 1;
